# Supplementary material for: Long-term use of cover crops and no-till shift soil microbial community life strategies in agricultural soil
Source: PLoS One. 2018 Feb 15;13(2):e0192953. doi: 10.1371/journal.pone.0192953 (PMC5814021; doi:10.1371/journal.pone.0192953)
Supplement: S1 Table — (XLSX) [file pone.0192953.s003.xlsx]

## Sheet: Table S1
Table S1. Treatments and plots sampled
Treatment	Plot numbers
NTCC	3	8	9	15
STCC	1	7	12	13
NTCC	4	5	10	16
NTNO	2	6	11	14
