# Supplementary material for: Long-term use of cover crops and no-till shift soil microbial community life strategies in agricultural soil
Source: PLoS One. 2018 Feb 15;13(2):e0192953. doi: 10.1371/journal.pone.0192953 (PMC5814021; doi:10.1371/journal.pone.0192953)
Supplement: S2 Table — (XLSX) [file pone.0192953.s004.xlsx]

## Sheet: Table S2
Table S2. Illumina sequencing primers
16S forward primer BC1
AATGATACGGCGACCACCGAGATCTACACAACCAGTCTATGGTAATTGTGTGCCAGCMGCCGCGGTAA									illumina adaptor
									515F
									806R
16S reverse primer BC1									primer pad
CAAGCAGAAGACGGCATACGAGATGACTGGTTAGTCAGTCAGCCGGACTACHVGGGTWTCTAAT
	Primer	Code	Forward		Primer	Code	Reverse
	F1	A	AACCAGTC		R1	1	GACTGGTT
	F2	B	AACGCTAA		R2	2	TTAGCGTT
	F3	C	AAGACTAC		R3	3	GTAGTCTT
	F4	D	AATCGATA		R4	4	TATCGATT
	F5	E	ACCAATTG		R5	5	CAATTGGT
	F6	F	ACTGAAGT		R6	6	ACTTCAGT
	F7	G	ATTGCCGC		R7	7	GCGGCAAT
	F8	H	CAACCTTA		R8	8	TAAGGTTG
	F9	I	CCTAATAA		R9	9	TTATTAGG
	F10	J	CCTCTGAT		R10	10	ATCAGAGG
	PLOT	Depth	Random primer assignment
	1	00-05	C-9
	1	05-15	A-2
	1	15-30	C-2
	2	00-05	H-9
	2	05-15	E-7
	2	15-30	E-4
	3	00-05	C-4
	3	05-15	A-10
	3	15-30	J-3
	4	00-05	A-1
	4	05-15	D-2
	4	15-30	G-6
	5	00-05	G-3
	5	05-15	H-2
	5	15-30	I-4
	6	00-05	F-6
	6	05-15	C-8
	6	15-30	D-6
	7	00-05	B-3
	7	05-15	C-5
	7	15-30	I-2
	8	00-05	A-5
	8	05-15	E-10
	8	15-30	F-3
	9	00-05	B-2
	9	05-15	E-8
	9	15-30	C-7
	10	00-05	H-3
	10	05-15	J-4
	10	15-30	C-6
	11	00-05	G-2
	11	05-15	D-1
	11	15-30	G-9
	12	00-05	J-6
	12	05-15	J-1
	12	15-30	E-6
	13	00-05	B-8
	13	05-15	G-7
	13	15-30	B-1
	14	00-05	B-5
	14	05-15	G-5
	14	15-30	I-3
	15	00-05	J-5
	15	05-15	I-1
	15	15-30	E-3
	16	00-05	I-7
	16	05-15	D-5
	16	15-30	C-1
