# Supplementary material for: Long-term use of cover crops and no-till shift soil microbial community life strategies in agricultural soil
Source: PLoS One. 2018 Feb 15;13(2):e0192953. doi: 10.1371/journal.pone.0192953 (PMC5814021; doi:10.1371/journal.pone.0192953)
Supplement: S3 Table — Coefficients of soil physicochemical data and total bacterial and archaeal numbers in the NTCC, STCC, NTNO and STNO treatments at WSREC. Significant correlations (P<0.05) highlighted in green (positive) or red (negative). (XLSX) [file pone.0192953.s005.xlsx]

## Sheet: Table S3
Table S3. Pairwise Spearman correlation coefficients of soil physicochemical data and total bacterial and archaeal numbers in the NTCC, STCC, NTNO and STNO treatments at WSREC. Significant correlations (P<0.05) highlighted in green (positive) or red (negative).
	pH	EC	OM	P	K	NH4	NO3	N	C	CEC	Bacteria
pH	1
EC	-0.11	1
OM	0.06	-0.71	1
P	0.11	-0.52	0.86	1
K	0.18	-0.5	0.83	0.98	1
NH4	-0.14	0.29	0.26	0.05	0.07	1
NO3	0.35	0.83	-0.52	-0.26	-0.21	0.19	1
N	-0.08	-0.43	0.93	0.86	0.81	0.43	-0.31	1
C	0.04	-0.52	0.95	0.9	0.86	0.36	-0.36	0.98	1
CEC	-0.11	-0.85	0.79	0.58	0.53	0.1	-0.69	0.61	0.65	1
Bacteria	0.07	-0.52	0.81	0.86	0.79	0.19	-0.4	0.81	0.9	0.57	1
Archaea	-0.28	-0.24	0.64	0.81	0.74	0.02	-0.26	0.79	0.76	0.25	0.74
