# Supplementary material for: Long-term use of cover crops and no-till shift soil microbial community life strategies in agricultural soil
Source: PLoS One. 2018 Feb 15;13(2):e0192953. doi: 10.1371/journal.pone.0192953 (PMC5814021; doi:10.1371/journal.pone.0192953)
Supplement: S4 Table — (XLSX) [file pone.0192953.s006.xlsx]

## Sheet: Table SX4
Table S4: Average values for total bacteria and archaea under different treatments.
qPCR	Parameter	Bacteria	Archaea
Cover	CC	6.20167e+08	7.39167e+07
	NO	375050000	54412500
Tillage	CT	5.15758e+08	68987500
	ST	4.79458e+08	5.93417e+07
Depth	00-05	843687500	79793750
	05-15	365750000	61318750
	15-30	283387500	51381250
Cover:till	CCCT	6.67083e+08	82350000
	CCST	573250000	6.54833e+07
	NOCT	3.64433e+08	55625000
	NOST	3.85667e+08	53200000
Depth:cover	CC 00-05	1065875000	95575000
	NO 00-05	621500000	64012500
	CC 05-15	474750000	73187500
	NO 05-15	256750000	49450000
	CC 15-30	319875000	52987500
	NO 15-30	246900000	49775000
Depth:Till	CT 00-05	996375000	96112500
	ST 00-05	691000000	63475000
	CT 05-15	301000000	63150000
	ST 05-15	430500000	59487500
	CT 15-30	249900000	47700000
	ST 15-30	316875000	55062500
Depth:cover:till	CCCT 00-05	1240000000	8.31333e+07
	CCCT 05-15	630000000	96500000
	CCCT15-30	321250000	62950000
	CCST 00-05	824500000	74150000
	CCST 05-15	593250000	74000000
	CCST 15-30	316000000	53850000
	NOCT 00-05	699750000	64575000
	NOCT 05-15	310250000	64525000
	NOCT 15-30	162800000	47500000
	NOST 00-05	347750000	36875000
	NOST 05-15	386000000	54325000
	NOST 15-30	302000000	51625000
Block	A	4.18683e+08	44375000
	B	4.24167e+08	3.99417e+07
	C	6.16167e+08	6.90417e+07
	D	5.31417e+08	103300000
Anova		P-value	P-value
	Cover	0.00777	0.0169
	Tillage	0.308	0.263
	Depth	3.78e-07	0.00965
	Till:Ccover	0.0429	0.0718
	Depth:Cover	5.25e-09	0.00381
	Depth:Tillage	3.16e-07	0.0114
	Depth:Till:Cover	0.22176	0.6472
	Block	0.353	5.86e-06
