# Supplementary material for: Long-term use of cover crops and no-till shift soil microbial community life strategies in agricultural soil
Source: PLoS One. 2018 Feb 15;13(2):e0192953. doi: 10.1371/journal.pone.0192953 (PMC5814021; doi:10.1371/journal.pone.0192953)
Supplement: S5 Table — (XLSX) [file pone.0192953.s007.xlsx]

## Sheet: Table S5
Table S5: The relative average abundance of the top 15 bacterial phyla and archeaal phyla under different treatments
	Top 15 bacterial phyla																	Archaeal phyla
Parameter	Treatment	Actinobacteria	Acidobacteria	Betaproteobacteria	Chloroflexi	Alphaproteobacteria	Planctomycetes	Gammaproteobacteria	Bacteroidetes	Verrucomicrobia	Gemmatimonadetes	Deltaproteobacteria	Firmicutes	Nitrospirae	WS3	Armatimonadetes		Treatment	Crenarchaeota	Euryarchaeota	Parvarchaeota
Total		0.272068	0.128136	0.103404	0.0868025	0.0803022	0.075834	0.0397849	0.0359597	0.0346489	0.0323406	0.0287383	0.0199363	0.00873098	0.00388673	0.00375429			0.0262724	0.00691622	0.000144443
Cover	CC	0.260027	0.130996	0.0935587	0.0865316	0.0890906	0.0785972	0.040472	0.0444042	0.0396883	0.0345544	0.0339963	0.0107105	0.00738526	0.00294645	0.0041065		CC	0.0248751	0.00362603	4.94486e-05
	NO	0.283014	0.125537	0.112355	0.0870488	0.0723127	0.073322	0.0391604	0.028283	0.0300676	0.030328	0.0239584	0.0283234	0.00995436	0.00474153	0.00343411		NO	0.0275427	0.00990731	0.000230802
Tillage	CT	0.267361	0.128511	0.104538	0.0842926	0.081442	0.0811982	0.0395612	0.0348337	0.0373059	0.0334299	0.0266582	0.0127354	0.0102581	0.00468649	0.00317176		CT	0.0276788	0.00874119	2.35443e-05
	ST	0.276346	0.127796	0.102373	0.0890843	0.079266	0.0709575	0.0399883	0.0369834	0.0322334	0.0313502	0.0306294	0.0264826	0.00734268	0.00315968	0.00428387		ST	0.0249939	0.00525717	0.000254352
Depth	00-05	0.25783	0.131472	0.0942887	0.0803879	0.0837814	0.0772291	0.0425037	0.0515318	0.0427485	0.0365622	0.0273364	0.0186885	0.00828705	0.0039677	0.00427301		00-05	0.0229344	0.00550798	4.08787e-05
	05-15	0.277379	0.11522	0.11832	0.0801646	0.0857151	0.075076	0.0412986	0.0385515	0.0345603	0.0303132	0.0284468	0.0226729	0.00541346	0.00170787	0.00338973		05-15	0.0264902	0.00508378	7.06408e-05
	15-30	0.280994	0.137717	0.0976043	0.099855	0.0714102	0.0751969	0.0355524	0.0177958	0.0266379	0.0301463	0.0304318	0.0184475	0.0124924	0.00598462	0.00360014		15-30	0.0293925	0.0101569	0.000321811
Cover:till	CCCT	0.262712	0.13563	0.0756033	0.0796084	0.0930516	0.0795217	0.0434376	0.0542102	0.0426809	0.0399171	0.0284863	0.00798864	0.00737764	0.00342313	0.00396216		CCCT	0.024345	0.00415931	5.23206e-05
	CCST	0.25783	0.127205	0.10825	0.092196	0.0858498	0.0778409	0.0380455	0.036381	0.0372399	0.0301667	0.0385045	0.0129374	0.0073915	0.00255644	0.00422459		CCST	0.0253089	0.00318971	4.70987e-05
	NOCT	0.271166	0.122686	0.128212	0.0881251	0.0719432	0.0825698	0.0363897	0.0189801	0.0329082	0.0281222	0.0251624	0.0166191	0.0126148	0.00572014	0.00252507		NOCT	0.0304064	0.01249	0
	NOST	0.294862	0.128387	0.0964974	0.0859725	0.0726822	0.0640741	0.041931	0.0375858	0.027227	0.0325337	0.0227543	0.0400277	0.00729386	0.00376291	0.00434315		NOST	0.0246789	0.00732463	0.000461605
Depth:cover	CC 00-05	0.253121	0.115358	0.0899461	0.0658228	0.101041	0.0786919	0.0508862	0.0789759	0.0535327	0.0403481	0.027647	0.010062	0.00370808	3.73648e-05	0.00515917		CC 00-05	0.0154753	0.000909161	0
	NO 00-05	0.298583	0.099919	0.128547	0.0731001	0.0866281	0.0619807	0.0452357	0.0450229	0.034094	0.0236083	0.0205012	0.0412901	0.00382704	0.0025525	0.00305697		NO 00-05	0.022034	0.00412908	8.17573e-05
	CC 05-15	0.253821	0.133284	0.113385	0.0881516	0.0837414	0.0835947	0.0348857	0.032416	0.0346355	0.0349029	0.0365803	0.0124793	0.00620346	0.00137408	0.00286522		CC 05-15	0.0290777	0.00498099	0.000141282
	NO 05-15	0.285826	0.142298	0.0989631	0.0871838	0.0687653	0.0815006	0.0367319	0.0214932	0.0288783	0.0326223	0.025021	0.01651	0.0110311	0.00332077	0.00417874		NO 05-15	0.0285624	0.0129208	0.000482724
	CC 15-30	0.275324	0.146571	0.0746424	0.108802	0.081389	0.0726565	0.0348393	0.0180567	0.0294314	0.0273886	0.0383893	0.0094034	0.0130541	0.00817482	0.00432652		CC 15-30	0.0309384	0.00521492	0
	NO 15-30	0.26693	0.133286	0.109904	0.0991358	0.0628909	0.0760893	0.0359694	0.0195765	0.027585	0.0342001	0.0260536	0.0273144	0.0143736	0.00790009	0.00311255		NO 15-30	0.0314705	0.0123264	0.000140785
Depth:Till	CT 00-05	0.262868	0.0919928	0.120051	0.0588552	0.102572	0.072501	0.0507452	0.0675142	0.0481586	0.036322	0.0230356	0.0182389	0.00250513	0.000745427	0.004654		CT 00-05	0.0179739	0.0015887	0
	ST 00-05	0.28559	0.123285	0.0984416	0.0800677	0.0850973	0.0681715	0.0453767	0.0564846	0.0394682	0.0276344	0.0251125	0.0331132	0.00503	0.00184443	0.00356215		ST 00-05	0.0195354	0.00344955	8.17573e-05
	CT 05-15	0.276294	0.145416	0.0983215	0.0920924	0.0723963	0.0818566	0.0329208	0.0204205	0.0289046	0.0337126	0.0277851	0.00993144	0.011818	0.00320685	0.00283617		CT 05-15	0.032914	0.0127419	6.72693e-05
	ST 05-15	0.263353	0.130166	0.114027	0.0832429	0.0801103	0.0832387	0.0386967	0.0334887	0.0346092	0.0338126	0.0338162	0.0190578	0.0054166	0.00148799	0.00420779		ST 05-15	0.0247261	0.00515989	0.000556736
	CT 15-30	0.26228	0.143988	0.0855356	0.104448	0.0748439	0.0907431	0.0352495	0.0164275	0.0336193	0.0290303	0.0315433	0.00953506	0.0146694	0.00937851	0.00201643		CT 15-30	0.0313673	0.010831	0
	ST 15-30	0.278774	0.135223	0.101734	0.102401	0.0677997	0.0625243	0.0356617	0.0207984	0.024444	0.0329688	0.0311881	0.0272156	0.0131621	0.00699733	0.00484512		ST 15-30	0.0311489	0.00811435	0.000140785
Depth:cover:till	CCCT 00-05	0.234402	0.118495	0.0735741	0.0453468	0.108083	0.0774366	0.0580077	0.114827	0.0628787	0.0531697	0.0198482	0.00395842	0.00110004	0	0.00779835		CCCT 00-05	0.0133213	0	0
	CCCT 05-15	0.268696	0.153236	0.0849915	0.0939064	0.0849158	0.0729009	0.0324347	0.0273099	0.0324694	0.0410184	0.0304107	0.0104846	0.0085402	0.0027602	0.002268		CCCT 05-15	0.0328146	0.00571414	0.000156962
	CCCT15-30	0.285038	0.135159	0.0682444	0.0995721	0.086156	0.0882275	0.0398704	0.0204938	0.0326945	0.0255633	0.0351999	0.0095229	0.0124927	0.00750918	0.00182011		CCCT15-30	0.0268989	0.00676379	0
	CCST 00-05	0.26716	0.113006	0.102225	0.0811799	0.0957599	0.0796334	0.0455451	0.0520876	0.0465233	0.030732	0.033496	0.0146397	0.00566411	6.53884e-05	0.00317979		CCST 00-05	0.0170909	0.00159103	0
	CCST 05-15	0.242665	0.11832	0.134681	0.0838354	0.0828606	0.0916149	0.0367239	0.0362455	0.0362601	0.0303162	0.0412074	0.0139753	0.0044509	0.00033448	0.00331314		CCST 05-15	0.026275	0.00443113	0.000129521
	CCST 15-30	0.254285	0.130037	0.145507	0.105281	0.0755904	0.0649348	0.0241628	0.021175	0.0211618	0.0290539	0.0493212	0.00818143	0.0102116	0.00663034	0.0051247		CCST 15-30	0.0277022	0.0035507	0
	NOCT 00-05	0.291335	0.0662397	0.191317	0.0608313	0.0957403	0.0686826	0.0501343	0.0326838	0.0415437	0.0183142	0.020447	0.0296918	0.00295926	0.00173933	0.00198937		NOCT 00-05	0.0195091	0.00192097	0
	NOCT 05-15	0.281992	0.13955	0.108319	0.090732	0.0630067	0.0885733	0.0332854	0.0152534	0.026231	0.0282332	0.0258159	0.00951657	0.0142763	0.00354184	0.0032623		NOCT 05-15	0.0329885	0.0180128	0
	NOCT 15-30	0.245212	0.148155	0.100776	0.105989	0.063032	0.0869818	0.0291854	0.0124291	0.0331087	0.0353672	0.0280455	0.0139172	0.018195	0.0108841	0.00218961		NOCT 15-30	0.0359974	0.014894	0
	NOST 00-05	0.30402	0.125178	0.081469	0.0823017	0.0797939	0.0569542	0.0415617	0.0542772	0.0285068	0.0275788	0.0205418	0.0499888	0.00447788	0.00316237	0.00385767		NOST 00-05	0.0239276	0.00578517	0.000143075
	NOST 05-15	0.290938	0.145961	0.0864886	0.0824529	0.0764433	0.0720704	0.0413271	0.029813	0.032408	0.0384745	0.0239613	0.0258345	0.00670419	0.00302601	0.00540066		NOST 05-15	0.0226609	0.00613158	0.00112636
	NOST 15-30	0.288647	0.118416	0.119032	0.0922831	0.0627497	0.0651968	0.0427533	0.026724	0.0220613	0.033033	0.0240616	0.0407116	0.0105521	0.00491613	0.0040355		NOST 15-30	0.0269437	0.00975887	0.000281571
Block	A	0.253363	0.140972	0.0890102	0.082845	0.0866156	0.0685391	0.0515487	0.0541025	0.0336539	0.0359077	0.0306144	0.0107657	0.00930033	0.00475694	0.00494694		A	0.0208038	0.00594512	0.000349996
	B	0.219867	0.160681	0.107658	0.0871327	0.0721935	0.0924644	0.0406308	0.0303918	0.0416525	0.0330376	0.0285626	0.0175806	0.0112299	0.00622183	0.00482306		B	0.0241832	0.00830395	0.000102389
	C	0.304362	0.10092	0.100872	0.0839742	0.0853371	0.0635868	0.0364268	0.0364823	0.0363337	0.0347345	0.0262601	0.0303327	0.00528953	0.00180659	0.00268504		C	0.0348845	0.00576336	4.70987e-05
	D	0.319258	0.105936	0.118893	0.0946927	0.0763429	0.0793928	0.0284776	0.0199518	0.0252459	0.0242029	0.0296892	0.0213174	0.00918707	0.00251152	0.00229721		D	0.0249838	0.00781607	6.3589e-05
Anova		P-value	P-value	P-value	P-value	P-value	P-value	P-value	P-value	P-value	P-value	P-value	P-value	P-value	P-value	P-value			P-value	P-value	P-value
	Cover	0.306	0.67	0.3187	0.93496	0.00399	0.392	0.8625	0.1532	0.01501	0.431	0.00175	0.00269	0.2351	0.138512	0.626		Cover	0.638	0.000335	0.283
	Till	0.698	0.972	0.851	0.34885	0.6053	0.133	0.9564	0.8469	0.16181	0.717	0.18044	0.02308	0.142	0.200489	0.357		Till	0.57	0.028491	0.15
	Depth	0.648	0.448	0.5398	0.01125	0.06411	0.956	0.5047	0.028	0.00336	0.519	0.68397	0.79105	0.0081	0.006434	0.829		Depth	0.541	0.012427	0.309
	Till:Cover	0.565	0.555	0.0886	0.20046	0.53159	0.294	0.3249	0.0695	0.97448	0.166	0.05003	0.12251	0.148	0.538055	0.567		Till:Cover	0.485	0.218651	0.179
	Depth:Cover	0.751	0.179	0.7616	0.00321	0.01711	0.423	0.0769	0.0164	0.03386	0.446	0.06228	0.93313	0.0399	0.000418	0.594		Depth:Cover	0.209	0.035577	0.213
	Depth:Till	0.658	0.879	0.5067	0.7753	0.79277	0.127	0.973	0.5484	0.92	0.288	0.84115	0.46971	0.5956	0.07956	0.568		Depth:Till	0.833	0.051401	0.226
	Depth:Till:Cover	0.948	0.218	0.18	0.01108	0.43271	0.493	0.4231	0.1855	0.24043	0.748	0.88481	0.56907	0.0299	0.134886	0.121		Depth:Till:Cover	0.313	0.030832	0.344
	Block	0.000274	0.00434	0.755	0.71	0.267	0.00522	0.0101	0.223	0.0726	0.399	0.825	0.16	0.242	0.264	0.264		Block	0.135	0.771	0.567
