# Supplementary material for: Long-term use of cover crops and no-till shift soil microbial community life strategies in agricultural soil
Source: PLoS One. 2018 Feb 15;13(2):e0192953. doi: 10.1371/journal.pone.0192953 (PMC5814021; doi:10.1371/journal.pone.0192953)
Supplement: S6 Table — (XLSX) [file pone.0192953.s008.xlsx]

## Sheet: Table SX6
Table S6: The average values for assigned traits rRNA gene copy number and genome size under different treatments
Traits	Parameter	rRNA copy no.	Genome Size
Cover	CC	2.08493	4.36515
	NO	2.26897	4.24483
Tillage	CT	2.05726	4.24559
	ST	2.29413	4.35353
Depth	00-05	2.38941	4.46229
	05-15	2.06146	4.27752
	15-30	2.11289	4.18629
Cover:till	CCCT	2.03908	4.34246
	CCST	2.12245	4.38371
	NOCT	2.07213	4.16633
	NOST	2.46581	4.32334
Depth:cover	CC 00-05	2.19525	4.48456
	NO 00-05	2.55584	4.4432
	CC 05-15	2.03776	4.35565
	NO 05-15	2.08516	4.1994
	CC 15-30	2.03755	4.2723
	NO 15-30	2.17881	4.11103
Depth:Till	CT 00-05	2.3156	4.47453
	ST 00-05	2.45268	4.4518
	CT 05-15	1.94467	4.18249
	ST 05-15	2.17825	4.37256
	CT 15-30	1.94841	4.11246
	ST 15-30	2.2568	4.25088
Depth:cover:till	CCCT 00-05	2.18347	4.46828
	CCCT 05-15	1.9747	4.27377
	CCCT15-30	1.95906	4.28533
	CCST 00-05	2.20704	4.50084
	CCST 05-15	2.08505	4.41707
	CCST 15-30	2.09641	4.26252
	NOCT 00-05	2.44774	4.48077
	NOCT 05-15	1.92214	4.11403
	NOCT 15-30	1.94042	3.9828
	NOST 00-05	2.63691	4.41502
	NOST 05-15	2.30251	4.31323
	NOST 15-30	2.41719	4.23925
Block	A	2.13528	4.31329
	B	2.05456	4.17855
	C	2.30418	4.37733
	D	2.24242	4.34761
Anova		P-value	P-value
	Cover	0.0195	0.0326
	Tillage	0.0021	0.1073
	Depth	0.0025	0.0005
	Till:Ccover	0.0305	0.3709
	Depth:Cover	0.338	0.4801
	Depth:Tillage	0.1853	0.3543
	Depth:Till:Cover	0.5366	0.1375
